# Supplementary material for: Anthropogenic change decouples a freshwater predator’s density feedback
Source: Sci Rep. 2023 May 10;13:7613. doi: 10.1038/s41598-023-34408-0 (PMC10172374; doi:10.1038/s41598-023-34408-0)
Supplement: Supplementary file 1 — Supplementary Information 1. [file 41598_2023_34408_MOESM1_ESM.xlsx]

## Sheet: Environmental stressors
year	tp	srp	secchi	temppca1	harvest
1969	26977	381.122	0.94	-0.38161	475
1970	23724	238.938	1.07	-0.749397	99
1971	18077	171.724	1.2	-0.423534	85
1972	22271	427.113	0.45	-0.285657	143
1973	20485	396.314	0.9	0.231677	155
1974	19476.4	362.519	0.75	-0.358058	347
1975	12952.5	555.488	0.7	0.116207	252
1976	15093.9	436.766	0.9	-0.31606	323
1977	14161.4	279.45	0.7	-1.05504	599
1978	19003.9	655.484	1.1	-1.3805	659
1979	11569.7	260.528	1.05	-0.756037	1297
1980	14518.7	344.325	0.75	-0.225954	1858
1981	10085.4	396.813	0.85	-0.460302	2167
1982	11924.2	568.953	0.95	-0.803148	2075
1983	9482.42	307.402	0.9	0.580851	3190
1984	12445.7	371.183	0.7	-0.378736	4195
1985	10833.9	124.344	0.9	-0.0534859	5575
1986	10778.3	262.16	0.85	-0.429051	6747
1987	7977.29	152.078	1.32	0.184239	6798
1988	7341.99	134.029	0.9	-0.339514	7589
1989	8002.05	175.885	1.15	-0.239406	6889
1990	12283.1	370.759	1.8	-0.104427	6641
1991	10499.5	367.327	1.54167	0.598211	6158
1992	7369.14	332.675	1.5375	0.148957	6814
1993	11542.9	305.347	1.65556	0.0112534	10200
1994	7159	93.7653	1.9625	-0.576754	9328
1995	7171	138.264	0.892857	0.370221	9971
1996	11010	210.551	1.03889	-0.476772	10937
1997	16333	457.151	1.4	-0.168084	10700
1998	12158	499.369	1.34444	1.1795	10333
1999	5963	215.532	1.07222	0.515194	9148
2000	7782	219.025	1.2375	0.420457	7044
2001	6651	303.463	0.91875	-0.0865649	3792
2002	9059	301.101	1.23333	1.09819	3928
2003	8024.22	733.913	1.05625	-0.492514	3939
2004	9005.7	507.78	0.761111	0.0155456	2820
2005	8892.29	325.222	1.0125	0.0308974	6404
2006	8616.81	477.134	1.01667	0.496508	7978
2007	11537.5	659.465	1.26429	0.166795	5785
2008	10843.1	801.245	0.842857	-0.0341985	4980
2009	8623.34	412.346	1.05714	-0.397792	3520
2010	5839.48	392.865	1.43125	0.485901	3274
2011	11946	726.35	0.811111	0.0387728	4417
2012	8349.98	447.157	1.1	1.22802	5050
2013	8700.95	462.171	0.994444	0.603055	4554
2014	7576	699.439	1.5125	-0.699022	4871
2015	6747	652.35	1.47778	-0.126624	4883
2016	5159	262.467	1.30556	1.24253	5008
2017	8913	776.537	1.66667	0.942655	5888
2018	9358	518.369	1.16429	0.447568	7223

## Sheet: Prey-fish community
year	alewife	emeraldshiner	freshwaterdrum	gizzardshad	gobies	rainbowsmelt	spottailshiner	troutperch	whitebass	whiteperch	yellowperch
1969	4.42	14.6933	9.57	20.5367	0	0.77	8.09333	0.0733333	4.06	0	1.17333
1970	3.20333	50.58	1.4	10.7	0	0.253333	16.1233	0.42	8.78667	0	7.75667
1971	5.74667	56.94	1.03667	56.7667	0	0.246667	22.2267	0.76	4.44333	0	3.65333
1972	1.29333	20.4733	7.00333	27.67	0	0.14	12.05	0.0366667	1.73667	0	3.6
1973	11.6662	46.5505	6.86667	11.4119	0	0.0219048	26.7829	0.13619	0.264286	0	0.317143
1974	75.4167	66.3333	3.49524	53.469	0	1.82619	8.1619	0.147619	0.411905	0	0.492857
1975	11.5571	9.85	6.2119	13.8905	0	0.745238	11.9857	0.52381	0.590476	0	4.6119
1976	5.80238	1.28571	5.15952	14.1548	0	0.338095	2.99048	0.240476	0.488095	0	0.709524
1977	2.18333	142.343	11.2786	52.0381	0	1.28095	12.1738	1.45	0.880952	0.0214286	8.89286
1978	2.24722	0.763889	11.9556	31.5278	0	0.0916667	3.20556	0.283333	0.386111	0	1.98611
1979	10.25	1.2119	10.9881	69.3619	0	3.07143	3.79048	3.28571	1.07143	0.0761905	10.6619
1980	5.93611	0.797222	16.4778	444.542	0	0.65	1.95278	0.991667	1.04167	0.586111	11.0611
1981	1.71	5.26143	7.46667	309.414	0	0.0928571	11.6652	1.07952	1.52619	3.8381	1.84333
1982	0.5	20.7235	9.2381	21.1208	0	0.671429	9.01667	1.41429	0.371857	9.0557	18.8022
1983	0.0833333	13.6228	4.12222	33.7305	0	0.0305556	1.40278	0.563889	0.1507	4.14501	0.128431
1984	0.597222	0.309426	1.01944	100.255	0	1.01389	2.82407	0.67037	0.429267	31.1098	2.42183
1985	0.352083	2.28302	2.25833	15.1696	0	0.20625	0.483333	1.40833	0.2603	14.6787	0.85865
1986	1.31042	1.34721	0.391667	142.513	0	0.485417	1.31875	0.916667	0.14385	12.8586	1.35403
1987	0.0277778	12.7367	2.28889	10.4373	0	0.175	0.397222	0.863889	0.0274	11.0711	0.3963
1988	0.123538	0.202406	0.769444	5.41369	0	0.261111	0.694591	0.527778	0.180263	38.3966	0.770583
1989	0.419	0.31465	3.72367	8.29636	0	0.182333	0.535	0.773667	0.10412	43.4005	2.49977
1990	1.02833	190.714	0.53	8.56672	0	0.5	2.16333	2.235	0.43292	97.5591	7.2655
1991	0.44	6.12663	1.19833	1.18155	0	0.0166667	1.705	1.73333	0.13837	43.0687	0.948918
1992	4.74333	1.42376	1.59667	8.15733	0	7.01778	1.06111	1.33611	0.242947	16.8939	2.18185
1993	17.1986	8.01694	1.46759	16.7076	0	0.553241	1.04028	1.12222	0.268672	8.82369	6.53589
1994	0.138235	0.957353	0.713235	8.17402	0	0.563725	0.635784	1.59608	0.231288	21.2386	6.89445
1995	0.0833333	6.68864	2.95707	1.27066	0	0.0484848	1.17727	2.38535	0.0647636	10.2148	1.99551
1996	0.308796	0.414912	6.08102	9.53265	0.00413333	0.343981	2.54676	3.38102	0.385883	16.0109	15.5297
1997	0.414216	17.7195	0.690686	3.27485	0.132753	7.41029	2.30196	3.04216	0.284476	9.10627	0.811379
1998	0.0277778	18.2782	1.05231	4.94563	1.98446	1.24769	3.0662	5.24815	0.268672	14.9409	6.76707
1999	0.040404	3.04786	7.3904	4.58886	2.02709	0.6	2.61667	3.57273	0.524752	14.6194	3.91697
2000	0.642593	1.74002	1.43889	1.73618	0.690726	2.27778	0.125926	1.22222	0.1096	25.5183	0.941824
2001	0.391176	2.21149	11.1191	2.28536	1.0912	0.366176	1.46029	3.50882	0.200665	43.8996	5.85708
2002	0.426961	15.0374	3.10441	6.95053	1.8274	5.53039	1.07892	4.95285	1.24352	30.933	0.618341
2003	0	0.701216	6.1371	2.80773	1.42251	0.28871	0.967742	3.7119	0.697427	38.2044	25.9088
2004	0.00454546	5.51195	2.35909	6.64223	0.598609	0.565152	0.390909	6.3104	0.116473	33.236	0.190841
2005	0	13.0442	3.41724	0.309503	0.625748	1.20862	0.551724	1.70052	0.3203	47.3062	1.29977
2006	0.0225806	15.5882	4.28548	5.42498	1.43411	3.96129	0.740323	3.32129	0.80075	52.4574	2.89681
2007	0	5.24911	4.70962	2.04858	1.86039	0.261538	0.575	3.12738	0.289502	94.8215	14.1906
2008	0	16.6232	1.565	6.34984	0.60489	0.773333	0.161667	1.26368	0.67263	39.6143	1.63275
2009	0	5.58962	3.16897	7.92084	2.2966	0.924138	0.486207	1.41407	0.176717	41.5504	1.80005
2010	0	9.58561	3.4375	0.746561	0.429798	0.0410714	0.132143	1.37406	1.24688	39.2991	0.628109
2011	0	9.71779	4.21212	11.198	0.184582	0.327273	0.421212	0.811733	0.48045	23.5495	0.272832
2012	0	5.99287	1.69677	10.2709	0.176023	0.00322581	0.182258	0.616568	0.759421	72.9102	0.838195
2013	0.003125	3.57393	3.22969	17.0359	0.523463	2.2125	0.696875	2.3936	0.130122	56.6438	8.2381
2014	0	1.15038	1.585	5.90106	0.32853	5.91167	0.263333	0.315627	0.213533	46.359	12.6266
2015	0	0.00233438	3.22187	5.02663	0.266358	0.189062	0.320312	0.6677	0.315295	41.2143	5.1592
2016	0	0.287482	3.6197	0.608394	0.275591	0.107576	0.298485	0.8544	0.363977	27.4832	3.68394
2017	0	0.425564	1.75606	10.1888	0.291614	2.90303	0.315152	2.1184	0.339712	37.6486	2.7679
2018	0	0.0154552	8.55345	7.31813	0.113043	0.00344828	0.258621	3.52971	0.491495	31.9002	10.6378

## Sheet: Walleye
year	age1_length	age2_length	age3_popsize	age4_popsize	age5_popsize	age6_popsize	age7+_popsize	age3+_popsize	dd
1969	NA	NA	NA	NA	NA	NA	NA	2.59295e+06	212
1970	NA	NA	NA	NA	NA	NA	NA	3.90973e+06	207
1971	NA	NA	NA	NA	NA	NA	NA	3.88663e+06	212
1972	NA	NA	NA	NA	NA	NA	NA	1.83947e+06	206
1973	375	NA	NA	NA	NA	NA	NA	2.34808e+06	231
1974	374	445	NA	NA	NA	NA	NA	5.42528e+06	209
1975	357	444	NA	NA	NA	NA	NA	6.06127e+06	206
1976	347	445	NA	NA	NA	NA	NA	8.20617e+06	214
1977	374	427	NA	NA	NA	NA	NA	8.23606e+06	222
1978	352	428	5394490	2012830	170734	149617	212000	7939671	208
1979	338	417	1089590	3109080	1138650	96555.3	196144	5.63002e+06	202
1980	347	417	9360140	579779	1615650	592028	143429	12291026	189
1981	344	436	6790320	5313950	324100	905516	403790	13737676	215
1982	337	417	4626700	3683600	2827680	172886	676922	11987788	200
1983	314	416	11428900	2629630	2068440	1595440	460136	18182546	222
1984	294	388	6939070	6896400	1582470	1254620	1236540	17909100	204
1985	328	394	55691900	4533900	4480230	1027450	1621950	67355430	209
1986	346	421	4774730	36333600	2933270	2922630	1708030	48672260	219
1987	335	422	16597900	2992810	22530300	1846300	2890920	46858230	219
1988	321	402	16515800	10439300	1861330	14226700	2957530	46000660	218
1989	339	411	37957500	10104100	6303640	1148030	10561100	66074370	212
1990	344	412	8265250	23948000	6314240	4011510	7383030	49922030	223
1991	341	430	7049220	5267620	15166000	4065290	7304540	38852670	223
1992	317	423	3582390	4567030	3398030	9911690	7399740	28858880	214
1993	321	396	11393600	2249350	2851900	2158930	10964300	29618080	203
1994	327	397	15103600	6737570	1322920	1720110	7878000	32762200	205
1995	317	405	2306810	9093840	4044250	813988	5906010	22164898	227
1996	334	408	12545700	1340200	5274570	2414780	4019030	25594280	223
1997	318	406	13533100	6924890	737749	3009240	3677140	27882119	219
1998	323	405	1583920	7821250	3990610	437752	3969550	17803082	228
1999	347	424	14247600	864371	4259140	2255660	2496760	24123531	223
2000	331	420	7290550	8394550	508571	2577010	2883330	21654011	234
2001	352	419	6772620	4397400	5058370	314473	3388770	19931633	222
2002	340	425	21721900	4426580	2864610	3337480	2434800	34785370	236
2003	334	412	2558490	14608800	2970140	1941750	3911660	25990840	224
2004	297	430	17309500	1717490	9779330	2006630	3944460	34757410	226
2005	328	397	254380	11800900	1167970	6700770	4069070	23993090	221
2006	335	430	73183500	171021	7928600	792605	7313260	89388986	225
2007	379	430	2419430	49114500	114495	5359690	5466570	62474685	230
2008	357	452	4829800	1624580	32850300	77227	7276110	46658017	221
2009	345	427	1236000	3259570	1094180	22327400	4987960	32905110	228
2010	349	442	12294100	838834	2206730	746730	18628600	34714994	229
2011	354	439	4508150	8407800	571944	1514340	13234800	28237034	212
2012	364	443	4541040	3070450	5720480	392363	10115000	23839333	242
2013	359	428	7407360	2977490	2007850	3788080	6939550	23120330	212
2014	362	446	5533760	4836570	1935670	1320740	7023750	20650490	210
2015	334	439	2685430	3478680	3023670	1229380	5259500	15676660	218
2016	310	421	3951920	1657290	2135230	1890770	4031390	13666600	238
2017	306	387	12235000	2446120	1020790	1340110	3700280	20742300	245
2018	318	404	38742300	7632630	1518800	644948	3168270	51706948	216

## Sheet: Info
Annual values for environmental stressors and prey-fish catch per unit effort (CPUE; individuals per trawl minute) from Lake Erie's western basin during 1969-2018. Also includes data on the total size of the age-3+ walleye population, the number of walleye growing degree days per year, and the body size of age-1 and age-2 walleye from the western basin.
Fish trawls (for prey-fish abundance) and gill net surveys (for walleye body lengths) were conducted by the Ohio Department of Natural Resources-Division of Wildlife. CPUE values were calculated as the average CPUE across all sampling sites in the western basin (see Appendix S1 in the associated publication for further details).
Environmental stressors
Variable	Description
year	Year in which data were collected
tp	Annual total phosphorus (TP) loading into Lake Erie (metric tonnes)
srp	Annual soluble reactive phosphorus (SRP) loading from the Maumee River (metric tonnes)
secchi	Secchi depth (m) averaged across six sampling sites in the western basin in each year (see Appendix S1 in the associated article for trawl and site details)
temppca1	Annual values from axis 1 of a PCA of seasonal air and surface water temperatures in Lake Erie (see Appendix S2 in the associated article for PCA details). Higher axis values indicate warmer temperatures.
harvest	Total annual commercial harvest (thousands of pounds) of walleye in Lake Erie, sourced from the Great Lakes Fishery Commission (http://www.glfc.org/commercial/commerc.php). Data was converted to thousands of kilograms for analysis.
Prey-fish community
Variable	Description
year	Year in which data were collected
alewife	Annual CPUE of age-0 alewife (Alosa pseudoharengus) in the western basin
emeraldshiner	Annual CPUE of all ages of emerald shiner (Notropis atherinoides) in the western basin
freshwaterdrum	Annual CPUE of age-0 freshwater drum (Aplodinotus grunniens) in the western basin
gizzardshad	Annual CPUE of age-0 gizzard shad (Dorosoma cepedianum) in the western basin
gobies	Annual CPUE of all ages of round goby (Neogobius melanostomus) in the western basin. Also includes some individuals of the much rarer tubenose goby (Proterorhinus semilunaris)
rainbowsmelt	Annual CPUE of all ages of rainbow smelt (Osmerus mordax) in the western basin
spottailshiner	Annual CPUE of all ages of spottail shiner (Notropis hudsonius) in the western basin
troutperch	Annual CPUE of all ages of trout-perch (Percopsis omiscomaycus) in the western basin
whitebass	Annual CPUE of age-0 white bass (Morone chrysops) in the western basin
whiteperch	Annual CPUE of age-0 white perch (Morone americana) in the western basin
yellowperch	Annual CPUE of age-0 yellow perch (Perca flavescens) in the western basin
Walleye
Variable	Description
year	Year in which data were collected
age1_length	Average length of age-1 walleye caught in the gill net survey in each year (note the 2003 value is estimated based on the length of the age-2 population in 2004)
age2_length	Average length of age-2 walleye caught in the gill net survey in each year
age3_popsize	Total estimated size of the age-3 walleye population in Lake Erie in each year based on catch-at-age models
age4_popsize	Total estimated size of the age-4 walleye population in Lake Erie in each year based on catch-at-age models
age5_popsize	Total estimated size of the age-5 walleye population in Lake Erie in each year based on catch-at-age models
age6_popsize	Total estimated size of the age-6 walleye population in Lake Erie in each year based on catch-at-age models
age7+_popsize	Total estimated size of the age-7+ walleye population in Lake Erie in each year based on catch-at-age models
age3+_popsize	Total estimated size of the age-3+ walleye population in Lake Erie in each year based on catch-at-age models
dd	Number of growing degree days during the period of the walleye gill net survey in each year. A day is considered as a growing degree day if (((Tmax + Tmin)/2) - T0) is greater than 0, with Tmax/Tmin equal to the maximum and minimum air temperatures respectively and T0 = 5 degrees C for walleye based on Chezik et al. 2014 (10.1139/cjfas-2013-0295)
